# Supplementary material for: Real-world outcomes of first- and second-generation tyrosine kinase inhibitors first-line in patients with epidermal growth factor receptor mutation-positive non-small cell lung cancer: A retrospective observational cohort study
Source: PLoS One. 2021 Jun 24;16(6):e0253335. doi: 10.1371/journal.pone.0253335 (PMC8224855; doi:10.1371/journal.pone.0253335)
Supplement: S1 Dataset — (CSV) [file pone.0253335.s001.csv]

Group_S	Age	Male	Previous_cancer	Concurrent_cancer	Subsequent_cancer	Family_history_lung	Family_history	Smoking	Histologies	ECOG	c_TNM	Nodal_involvement	c_Stage_S	c_Stage	Change_to_TKI_therapy	Time_on_treatment	TKI_response_S	EGFR_S	RT	Progression	Survived	Death	Follow_up_month	Group	Age_60	ECOG_2gr	TKI_response_4gr	EGFR_4gr	DCR	ORR	Stage_2gr	filter_$	PFS_month
Erlotinib	82	1	0	0	0	0	0	1	Non-Small cell carcinoma	4	T2bN2M0	1	IIIA	1	0	1	pd	Negative	0	0	0	1	0.89	2	1	1	4	1	0	0	1	0	0.99
Afatinib	42	0	0	0	0	0	1	0	Adenocarcinoma	1	T2aN3M0	1	IIIB	2	0	29	pr	Exon 19	0	0	1	0	29.14	1	0	0	2	2	1	1	1	1	28.94
Afatinib	70	0	0	0	0	0	0	1	Adenocarcinoma	1	T1aN3M0	1	IIIB	2	0	36	pr	Exon 19	1	0	1	0	36.93	1	1	0	2	2	1	1	1	1	35.98
Afatinib	57	1	0	0	0	0	0	1	Adenocarcinoma	1	T4N3M0	1	IIIB	2	0	40	pr	Exon 19	0	0	0	1	41.13	1	0	0	2	2	1	1	1	1	40.05
Afatinib	59	0	0	0	0	0	1	0	Adenocarcinoma	1	T2aN0M1a	0	IV	4	1	12	pr	Exon 19	0	1	0	1	31.57	1	0	0	2	2	1	1	2	1	11.99
Gefitinib	57	0	0	0	0	1	1	0	Adenocarcinoma	1	T3N3M1b	1	IV	4	1	12	pr	Exon 19	1	1	0	1	22.97	2	0	0	2	2	1	1	2	1	12.02
Gefitinib	68	0	0	0	0	0	0	0	Adenocarcinoma	1	T4N3M1b	1	IV	4	1	3	pr	Exon 19	1	1	0	1	7.82	2	1	0	2	2	1	1	2	1	3.02
Erlotinib	66	0	0	0	0	0	0	0	Adenocarcinoma	1	T4N0M1a	0	IV	4	1	10	pr	Exon 19	0	1	1	0	25.4	2	1	0	2	2	1	1	2	1	9.99
Afatinib	65	0	0	0	0	0	0	0	Adenocarcinoma	1	T4N3M1b	1	IV	4	1	12	pr	Exon 19	1	1	1	0	27.33	1	1	0	2	2	1	1	2	1	11.99
Afatinib	82	0	0	0	0	0	1	0	Adenocarcinoma	1	T4N2M1b	1	IV	4	1	10	pr	Exon 19	0	1	0	1	21.95	1	1	0	2	2	1	1	2	1	9.99
Afatinib	77	0	1	0	0	0	1	0	Adenocarcinoma	1	T3N3M1a	1	IV	4	1	9	sd	Exon 19	0	1	0	1	18.5	1	1	0	3	2	1	0	2	1	8.97
Gefitinib	61	0	0	0	0	0	0	0	Adenocarcinoma	1	T4N3M1b	1	IV	4	1	15	pr	Exon 19	1	1	0	1	26.15	2	1	0	2	2	1	1	2	1	14.95
Erlotinib	75	0	0	0	0	0	0	0	Adenocarcinoma	1	T4N0M1a	0	IV	4	1	10	sd	Exon 19	0	1	0	1	26.87	2	1	0	3	2	1	0	2	1	9.99
Afatinib	63	0	0	0	0	0	0	0	Adenocarcinoma	1	T4N3M1a	1	IV	4	1	21	pr	Exon 19	1	1	0	1	35.55	1	1	0	2	2	1	1	2	1	20.99
Erlotinib	69	0	0	0	0	0	0	0	Adenocarcinoma	1	T4N3M1b	1	IV	4	0	10	pr	Exon 19	1	0	0	1	11.01	2	1	0	2	2	1	1	2	1	10.02
Afatinib	64	0	0	0	0	0	1	0	Adenocarcinoma	1	T1aN0M1a	0	IV	4	0	1	na	Exon 19	0	0	1	0	49.97	1	1	0	1	2			2	1	1.02
Erlotinib	82	0	0	0	0	0	0	0	Adenocarcinoma	1	T4N3M1b	1	IV	4	1	5	pr	Exon 19	1	1	0	1	14.23	2	1	0	2	2	1	1	2	1	5.03
Gefitinib	73	0	0	0	0	0	0	0	Adenocarcinoma	1	T2aN3M1a	1	IV	4	1	8	pr	Exon 19	1	1	0	1	17.64	2	1	0	2	2	1	1	2	1	7.95
Afatinib	54	1	0	0	0	0	1	1	Adenocarcinoma	1	T3N3M1b	1	IV	4	1	12	pr	Exon 19	1	1	0	1	23.95	1	0	0	2	2	1	1	2	1	12.02
Erlotinib	59	1	0	0	0	0	0	1	Adenocarcinoma	1	T4N3M1b	1	IV	4	1	6	pr	Exon 19	1	1	0	1	22.05	2	0	0	2	2	1	1	2	1	6.05
Gefitinib	76	1	0	0	0	0	0	0	Adenocarcinoma	1	T4N2M1B	1	IV	4	1	10	pr	Exon 19	1	1	1	0	18.99	2	1	0	2	2	1	1	2	1	9.99
Erlotinib	68	1	0	0	0	0	0	1	Adenocarcinoma in situ	1	T4N3M1a	1	IV	4	1	17	pr	Exon 19	0	1	1	0	21.09	2	1	0	2	2	1	1	2	1	17.02
Erlotinib	77	1	0	0	0	0	0	1	Adenocarcinoma	1	T1aN3M1b	1	IV	4	1	13	pr	Exon 19	0	1	0	1	18.96	2	1	0	2	2	1	1	2	1	12.98
Erlotinib	66	1	0	0	0	0	0	1	Adenocarcinoma	1	T2aN3M1b	1	IV	4	1	16	pr	Exon 19	1	1	1	0	28.16	2	1	0	2	2	1	1	2	1	15.93
Afatinib	60	1	0	0	0	0	0	0	Adenocarcinoma	1	T4N3M1b	1	IV	4	1	5	pr	Exon 19	1	1	1	0	29.63	1	1	0	2	2	1	1	2	1	4.96
Afatinib	63	1	0	0	0	1	1	0	Adenocarcinoma	1	T3N2M1a	1	IV	4	1	12	pr	Exon 19	0	1	0	1	40.61	1	1	0	2	2	1	1	2	1	12.02
Afatinib	60	1	0	0	0	0	0	1	Adenocarcinoma	1	T4N3M1a	1	IV	4	1	3	pr	Exon 19	1	1	0	1	23.26	1	1	0	2	2	1	1	2	1	2.99
Afatinib	62	1	0	0	0	0	0	1	Adenocarcinoma	1	T2aN2M1b	1	IV	4	0	46	pr	Exon 19	0	0	1	0	47.01	1	1	0	2	2	1	1	2	1	46
Erlotinib	63	1	0	0	0	0	0	1	Adenocarcinoma	1	T4N3M1b	1	IV	4	1	10	pr	Exon 19	1	1	0	1	32.79	2	1	0	2	2	1	1	2	1	9.99
Afatinib	63	1	0	0	0	0	1	1	Adenocarcinoma	1	T4N2M1a	1	IV	4	0	61	pr	Exon 19	0	0	1	0	55.1	1	1	0	2	2	1	1	2	1	60.98
Afatinib	53	0	0	0	0	0	0	0	Adenocarcinoma	2	T4N3M1b	1	IV	4	1	2	pr	Exon 19	1	1	0	1	4.76	1	0	1	2	2	1	1	2	1	2
Gefitinib	92	0	0	0	0	0	0	0	Adenocarcinoma	2	T4N3M1b	1	IV	4	0	28	pr	Exon 19	0	0	0	1	27.96	2	1	1	2	2	1	1	2	1	28.02
Erlotinib	69	0	0	0	0	0	0	0	Adenocarcinoma	4	T3N3M1b	1	IV	4	0	2	pd	Exon 19	0	0	0	1	0.23	2	1	1	4	2	0	0	2	1	1.94
Erlotinib	66	0	0	0	0	0	0	0	Adenocarcinoma	2	T4N3M1b	1	IV	4	0	8	pr	Exon 19	1	0	0	1	21.19	2	1	1	2	2	1	1	2	1	7.98
Erlotinib	75	1	0	1	0	0	0	1	Adenocarcinoma	2	T4N3M1a	1	IV	4	0	9	pr	Exon 19	0	1	0	1	11.04	2	1	1	2	2	1	1	2	1	9.03
Erlotinib	85	1	1	0	0	0	0	0	Adenocarcinoma	2	T3N0M1b	0	IV	4	0	2	pd	Exon 19	1	0	0	1	2.4	2	1	1	4	2	0	0	2	1	1.94
Gefitinib	86	1	1	0	0	0	0	0	Adenocarcinoma	3	T4N3M1b	1	IV	4	0	1	pd	Exon 19	1	0	0	1	0.56	2	1	1	4	2	0	0	2	1	0.99
Afatinib	56	0	0	0	0	1	1	0	Adenocarcinoma	1	T4N3M0	1	IIIB	2	1	20	pr	Exon 21	0	1	1	0	23.06	1	0	0	2	3	1	1	1	1	19.98
Afatinib	72	0	0	0	0	0	1	0	Adenocarcinoma	1	T1bN3M0	1	IIIB	2	0	7	pr	Exon 21	1	0	0	1	7.85	1	1	0	2	3	1	1	1	1	7
Gefitinib	83	0	1	0	0	0	0	0	Adenocarcinoma	1	T4N0M0	0	IIIA	1	1	8	pr	Exon 21	1	0	0	1	7.59	2	1	0	2	3	1	1	1	1	8.02
Afatinib	58	1	0	0	0	1	1	0	Adenocarcinoma	1	T4N3M0	1	IIIB	2	1	6	pr	Exon 21	1	1	0	1	8.41	1	0	0	2	3	1	1	1	1	6.05
Afatinib	59	0	0	0	0	0	1	0	Adenocarcinoma	1	T2aN2M1b	1	IV	4	0	39	pr	Exon 21	0	0	1	0	39.72	1	0	0	2	3	1	1	2	1	39
Afatinib	56	0	0	0	0	0	0	0	Adenocarcinoma	0	T4N0M1a	0	IV	4	0	1	na	Exon 21	0	0	1	0	48.46	1	0	0	1	3			2	1	0.99
Afatinib	58	0	0	0	0	0	1	0	Adenocarcinoma	1	T2bN2M1a	1	IV	4	1	10	pr	Exon 21	1	1	0	1	20.44	1	0	0	2	3	1	1	2	1	10.02
Gefitinib	54	0	0	0	0	0	0	0	Adenocarcinoma	1	T2aN2M1b	1	IV	4	1	3	pr	Exon 21	1	1	0	1	8.15	2	0	0	2	3	1	1	2	1	3.02
Afatinib	68	0	0	0	0	0	0	0	Adenocarcinoma	1	T4N3M1a	1	IV	4	0	8	pd	Exon 21	0	0	1	0	8.77	1	1	0	4	3	0	0	2	1	7.95
Afatinib	76	0	0	0	0	0	0	0	Adenocarcinoma	1	T4N2M1b	1	IV	4	0	22	pr	Exon 21	0	0	1	0	23.06	1	1	0	2	3	1	1	2	1	21.98
Gefitinib	80	0	0	0	0	0	0	0	Adenocarcinoma	1	T4N3M1b	1	IV	4	1	19	pr	Exon 21	0	1	1	0	23.85	2	1	0	2	3	1	1	2	1	19.06
Afatinib	69	0	0	0	0	0	0	1	Adenocarcinoma	1	T3N3M1b	1	IV	4	1	3	pr	Exon 21	0	0	1	0	26.09	1	1	0	2	3	1	1	2	1	2.99
Gefitinib	75	0	0	0	0	0	1	0	Adenocarcinoma	1	T4N3M1b	1	IV	4	1	12	pr	Exon 21	0	1	0	1	21.42	2	1	0	2	3	1	1	2	1	11.99
Afatinib	66	0	1	0	0	0	0	0	Adenocarcinoma	1	T4N3M1b	1	IV	4	1	9	pr	Exon 21	0	1	1	0	32.99	1	1	0	2	3	1	1	2	1	8.97
Gefitinib	78	0	1	0	0	0	0	0	Adenocarcinoma	1	T3N3M1a	1	IV	4	0	23	pr	Exon 21	0	0	0	1	24.54	2	1	0	2	3	1	1	2	1	23
Erlotinib	64	0	0	0	0	0	1	0	Adenocarcinoma	1	T3N3M1b	1	IV	4	0	36	pr	Exon 21	1	0	1	0	36.4	2	1	0	2	3	1	1	2	1	35.98
Afatinib	68	0	0	0	0	0	0	0	Adenocarcinoma	1	T2aN2M1b	1	IV	4	0	36	pr	Exon 21	0	0	1	0	36.93	1	1	0	2	3	1	1	2	1	35.98
Gefitinib	76	0	0	0	0	0	0	0	Adenocarcinoma	1	T2aN2M1b	1	IV	4	1	28	pr	Exon 21	1	1	1	0	37.82	2	1	0	2	3	1	1	2	1	28.02
Erlotinib	64	0	0	0	0	0	0	0	Adenocarcinoma	1	T4N3M1b	1	IV	4	1	16	pr	Exon 21	1	1	1	0	43.83	2	1	0	2	3	1	1	2	1	15.97
Afatinib	62	0	0	0	0	0	0	0	Adenocarcinoma	1	T4N3M1b	1	IV	4	1	3	pr	Exon 21	1	1	0	1	6.31	1	1	0	2	3	1	1	2	1	2.99
Gefitinib	64	0	0	0	0	0	0	0	Adenocarcinoma	1	T4N3M1b	1	IV	4	1	10	pr	Exon 21	1	1	0	1	13.63	2	1	0	2	3	1	1	2	1	10.02
Gefitinib	70	0	0	0	0	0	0	0	Adenocarcinoma	1	T1bN0M1a	0	IV	4	1	16	sd	Exon 21	0	1	0	1	36.44	2	1	0	3	3	1	0	2	1	16.03
Erlotinib	71	0	0	0	0	0	0	0	Adenocarcinoma	1	T4N2M1b	1	IV	4	1	10	pr	Exon 21	1	1	0	1	26.45	2	1	0	2	3	1	1	2	1	9.99
Afatinib	76	0	0	0	0	0	0	0	Adenocarcinoma	1	T2aN3M1b	1	IV	4	1	12	pr	Exon 21	1	1	0	1	20.57	1	1	0	2	3	1	1	2	1	11.99
Gefitinib	87	0	0	0	0	1	1	0	Adenocarcinoma	1	T2aN3M1b	1	IV	4	1	29	sd	Exon 21	1	1	1	0	56.51	2	1	0	3	3	1	0	2	1	28.98
Afatinib	75	0	0	0	0	0	0	0	Adenocarcinoma	1	T4N0M1a	0	IV	4	0	28	sd	Exon 21	0	0	0	1	29.34	1	1	0	3	3	1	0	2	1	28.02
Afatinib	55	1	0	0	0	0	0	1	Adenocarcinoma	1	T2aN3M1b	1	IV	4	0	12	pr	Exon 21	0	1	0	1	14.26	1	0	0	2	3	1	1	2	1	11.99
Erlotinib	59	1	0	1	0	0	0	1	Adenocarcinoma	1	T4N0M1a	0	IV	4	1	16	pd	Exon 21	1	1	0	1	22.87	2	0	0	4	3	0	0	2	1	16
Erlotinib	49	1	0	0	0	0	0	0	Adenocarcinoma	1	T4N3M1b	1	IV	4	0	7	pd	Exon 21	1	1	0	1	6.05	2	0	0	4	3	0	0	2	1	7
Afatinib	55	1	0	0	0	1	1	1	Adenocarcinoma	1	T4N3M1b	1	IV	4	1	8	pr	Exon 21	1	1	0	1	14.36	1	0	0	2	3	1	1	2	1	8.05
Erlotinib	83	1	0	0	0	0	0	0	Adenocarcinoma	1	T4N3M1c	1	IV	4	0	10	pr	Exon 21	0	1	1	0	16.49	2	1	0	2	3	1	1	2	1	9.95
Afatinib	66	1	1	0	0	0	0	0	Adenocarcinoma	1	T3N1M1a	1	IV	4	0	19	sd	Exon 21	0	0	1	0	20.34	1	1	0	3	3	1	0	2	1	18.96
Erlotinib	72	1	0	0	0	0	0	0	Adenocarcinoma	1	T3N0M1a	0	IV	4	0	2	sd	Exon 21	0	0	0	1	1.87	2	1	0	3	3	1	0	2	1	2
Erlotinib	61	1	0	0	0	1	1	1	Adenocarcinoma	1	T2aN3M1b	1	IV	4	0	13	pr	Exon 21	1	0	0	1	9.76	2	1	0	2	3	1	1	2	1	12.98
Gefitinib	87	1	0	0	0	0	0	1	Adenocarcinoma	1	T4N3M1a	1	IV	4	0	2	pd	Exon 21	0	0	0	1	4.47	2	1	0	4	3	0	0	2	1	2
Gefitinib	95	1	0	0	0	0	0	1	Adenocarcinoma	1	T4N0M1a	0	IV	4	0	10	pr	Exon 21	0	1	0	1	19.12	2	1	0	2	3	1	1	2	1	9.99
Erlotinib	75	1	0	0	0	1	1	0	Adenocarcinoma	1	T2aN3M1b	1	IV	4	1	8	sd	Exon 21	1	1	0	1	17.22	2	1	0	3	3	1	0	2	1	7.98
Gefitinib	86	1	0	0	0	0	0	1	Adenocarcinoma	1	T4N3M1b	1	IV	4	0	3	pd	Exon 21	0	1	1	0	3.61	2	1	0	4	3	0	0	2	1	3.02
Afatinib	72	1	0	0	0	0	0	0	Adenocarcinoma	1	T4N3M1a	1	IV	4	1	19	sd	Exon 21	0	1	0	1	37.75	1	1	0	3	3	1	0	2	1	19.02
Afatinib	66	1	0	0	0	0	0	1	Adenocarcinoma	1	T2bN3M1a	1	IV	4	1	12	pr	Exon 21	0	1	1	0	41.76	1	1	0	2	3	1	1	2	1	12.02
Gefitinib	75	1	0	0	0	0	0	0	Adenocarcinoma	1	T4N3M1a	1	IV	4	1	11	pr	Exon 21	0	1	0	1	31.24	2	1	0	2	3	1	1	2	1	11.04
Erlotinib	76	1	0	0	0	0	0	1	Adenocarcinoma	1	T4N3M1a	1	IV	4	0	1	pd	Exon 21	0	0	0	1	1.71	2	1	0	4	3	0	0	2	1	1.02
Erlotinib	60	1	0	0	0	0	1	0	Adenocarcinoma	1	T3N2M1b	1	IV	4	1	16	pr	Exon 21	1	1	1	0	56.48	2	1	0	2	3	1	1	2	1	16.03
Erlotinib	59	0	0	0	0	0	0	0	Adenocarcinoma	3	T1bN2M1b	1	IV	4	1	36	pr	Exon 21	1	1	1	0	43.56	2	0	1	2	3	1	1	2	1	36.01
Gefitinib	87	0	0	0	0	0	0	0	Adenocarcinoma	3	T3N0M1a	0	IV	4	0	2	pd	Exon 21	0	0	0	1	1.87	2	1	1	4	3	0	0	2	1	2
Erlotinib	87	0	0	0	0	0	0	0	Adenocarcinoma	3	T1aN0M1b	0	IV	4	0	14	pr	Exon 21	1	1	0	1	24.28	2	1	1	2	3	1	1	2	1	13.93
Erlotinib	78	0	0	0	0	1	1	0	Adenocarcinoma	2	T1bN0M1a	0	IV	4	0	31	pr	Exon 21	0	0	0	1	31.34	2	1	1	2	3	1	1	2	1	30.95
Gefitinib	86	0	1	0	0	0	0	1	Adenocarcinoma	2	T2bN0M1a	0	IV	4	1	20	pr	Exon 21	0	1	1	0	42.71	2	1	1	2	3	1	1	2	1	20.01
Gefitinib	87	0	0	0	0	0	0	0	Adenocarcinoma	3	T4N2M1b	1	IV	4	0	12	pr	Exon 21	0	1	0	1	12.09	2	1	1	2	3	1	1	2	1	12.02
Gefitinib	79	0	0	0	0	0	1	0	Adenocarcinoma	3	T4N2M1b	1	IV	4	0	1	pd	Exon 21	1	0	0	1	0.85	2	1	1	4	3	0	0	2	1	0.99
Gefitinib	87	0	0	0	0	1	0	0	Adenocarcinoma	3	T4N0M1b	0	IV	4	0	6	pr	Exon 21	1	0	0	1	10.25	2	1	1	2	3	1	1	2	1	6.05
Gefitinib	73	0	0	0	0	0	0	0	Adenocarcinoma	2	T4N3M1b	1	IV	4	0	11	pr	Exon 21	1	0	0	1	14.85	2	1	1	2	3	1	1	2	1	11.04
Erlotinib	63	0	0	0	0	0	0	0	Adenocarcinoma	2	T2aN0M1b	0	IV	4	0	60	pr	Exon 21	1	0	1	0	60.45	2	1	1	2	3	1	1	2	1	59.99
Afatinib	45	1	0	0	0	0	0	0	Adenocarcinoma	3	T4N1M1b	1	IV	4	1	3	sd	Exon 21	0	1	0	1	8.25	1	0	1	3	3	1	0	2	1	3.02
Afatinib	66	1	0	0	0	0	1	1	Adenocarcinoma	2	T2aN0M1b	0	IV	4	0	3	pd	Exon 21	1	0	0	1	19.58	1	1	1	4	3	0	0	2	1	2.92
Erlotinib	73	1	0	0	0	0	1	1	Adenocarcinoma	3	T4N3M1a	1	IV	4	0	2	pd	Exon 21	0	0	0	1	2.1	2	1	1	4	3	0	0	2	1	1.94
Erlotinib	78	1	0	0	0	0	0	1	Adenocarcinoma	2	T4N3M1b	1	IV	4	0	21	pr	Exon 21	1	1	0	1	23.66	2	1	1	2	3	1	1	2	1	21.03
Erlotinib	83	1	0	0	0	0	0	0	Adenocarcinoma	3	T2aN0M1a	0	IV	4	0	2	pd	Exon 21	0	0	0	1	2.4	2	1	1	4	3	0	0	2	1	2
Afatinib	48	0	0	0	0	0	0	1	Adenocarcinoma	1	T4N3M1b	1	IV	4	1	22	pr	Exon 18 + Exon 20	0	1	1	0	28.65	1	0	0	2	4	1	1	2	1	21.95
Afatinib	56	0	0	0	0	0	0	0	Adenocarcinoma	1	T3N0M1a	0	IV	4	0	31	sd	Exon 19 + Exon 21	0	0	1	0	36.99	1	0	0	3	4	1	0	2	1	31.01
Afatinib	64	0	0	0	0	1	1	0	Adenocarcinoma	1	T4N3M1b	1	IV	4	1	12	pr	exon 19	1	1	1	0	16.69	1	1	0	2	4	1	1	2	1	11.99
Afatinib	77	0	0	0	0	0	0	0	Adenocarcinoma	1	T4N3M1b	1	IV	4	1	4	pr	Exon 18 + Exon 20	0	1	1	0	28.16	1	1	0	2	4	1	1	2	1	3.94
Afatinib	73	0	0	0	0	1	1	0	Adenocarcinoma	1	T4N3M1a	1	IV	4	1	13	pr	Exon 18 + Exon 20	0	1	0	1	35.84	1	1	0	2	4	1	1	2	1	12.98
Afatinib	45	1	0	1	0	0	0	1	Adenocarcinoma	1	T4N3M1a	1	IV	4	1	7	pr	Exon 18	1	1	0	1	14.78	1	0	0	2	4	1	1	2	1	6.97
Afatinib	42	1	0	0	0	1	1	0	Adenocarcinoma	1	T4N2M1a	1	IV	4	1	15	pr	Exon 19 + Exon 21	0	1	1	0	27.47	1	0	0	2	4	1	1	2	1	15.01
Afatinib	92	1	0	0	0	0	0	1	Adenocarcinoma	1	T2aN0M1a	0	IV	4	0	2	sd	Exon 20	0	0	0	1	3.32	1	1	0	3	4	1	0	2	1	1.97
Gefitinib	77	1	0	0	0	0	0	0	Adenocarcinoma	1	T1bN2M1b	1	IV	4	0	4	pr	Exon 20 + Exon 21	0	0	0	1	6.41	2	1	0	2	4	1	1	2	1	4.04
Afatinib	63	1	0	0	0	0	0	1	Adenocarcinoma	1	T4N2M1b	1	IV	4	1	19	sd	Exon 20	1	0	0	1	12.48	1	1	0	3	4	1	0	2	1	19.06
Erlotinib	72	1	0	0	0	0	1	1	Adenocarcinoma	1	T2aN3M1b	1	IV	4	1	9	pr	Exon 20	1	1	1	0	56.97	2	1	0	2	4	1	1	2	1	8.97
Afatinib	48	0	0	0	0	0	0	1	Adenocarcinoma	2	T4N2M1b	1	IV	4	1	3	pd	Exon 20	0	1	0	1	2.83	1	0	1	4	4	0	0	2	1	3.02
